# Supplementary material for: Therapeutic Effects of Cephalotaxus harringtonia Leaf Extract on Hepatocellular Carcinoma via Regulation of the Intrinsic Apoptosis Pathway and Cell Cycle
Source: Curr Issues Mol Biol. 2025 Nov 27;47(12):994. doi: 10.3390/cimb47120994 (PMC12731618; doi:10.3390/cimb47120994)
Supplement: Supplementary file 1 [file cimb-47-00994-s001.zip]

Archive with 1 entries (1 files):
- cimb-3969652-supplementary.pdf
